# Supplementary material for: The structure of DarB in complex with RelNTD reveals nonribosomal activation of Rel stringent factors
Source: Sci Adv. 2023 Jan 18;9(3):eade4077. doi: 10.1126/sciadv.ade4077 (PMC9848473; doi:10.1126/sciadv.ade4077)
Supplement: Supplementary file 2 — Data S2 and S3 [file sciadv.ade4077_data_s2_and_s3.zip]

Archive with 2 entries (2 files):
- sciadv.ade4077_data_s2.xlsx
- sciadv.ade4077_data_s3.xlsx
