# Supplementary material for: The structure of DarB in complex with RelNTD reveals nonribosomal activation of Rel stringent factors
Source: Sci Adv. 2023 Jan 18;9(3):eade4077. doi: 10.1126/sciadv.ade4077 (PMC9848473; doi:10.1126/sciadv.ade4077)
Supplement: Supplementary file 2 — Data S2 and S3 [file sciadv.ade4077_data_s2_and_s3.zip › sciadv.ade4077_data_s2.xlsx]

## Sheet: Sheet1
	O54408 · RELA_BACSU	GTP pyrophosphokinase Bacillus subtilis (strain 168)
	NP_072945.1/1-142	GTP pyrophosphokinase [Mycoplasma genitalium G37]
	NP_078117.1/1-141	ppGpp 3'-pyrophosphohydrolase [Ureaplasma parvum serovar 3 str. ATCC 700970]
	NP_108006.1/1-143	GTP pyrophosphokinase [Mesorhizobium loti MAFF303099]
	NP_110085.1/1-142	guanosine-3',5'-bis(diphosphate) 3'-pyrophosphohydrolase [Mycoplasma pneumoniae M129]
	NP_213573.1/1-144	(p)ppGpp 3-pyrophosphohydrolase [Aquifex aeolicus VF5]
	NP_217099.1/1-143	bifunctional (p)ppGpp synthase/hydrolase RelA [Mycobacterium tuberculosis H37Rv]
	NP_223430.1/1-146	guanosine-3',5'-bis(diphosphate) 3'-pyrophosphohydrolase [Helicobacter pylori J99]
	NP_242108.1/1-143	GTP pyrophosphokinase [Bacillus halodurans C-125]
	NP_228538.1/1-143	(p)ppGpp synthetase [Thermotoga maritima MSB8]
	NP_207568.1/1-146	penta-phosphate guanosine-3'-pyrophosphohydrolase [Helicobacter pylori 26695]
	NP_266262.1/1-142	ppGpp synthetase I [Lactococcus lactis subsp. lactis Il1403]
	NP_269946.1/1-142	(p)ppGpp synthetase [Streptococcus pyogenes M1 GAS]
	NP_301430.1/1-143	GTP pyrophosphokinase [Mycobacterium leprae TN]
	NP_337159.1/1-143	GTP pyrophosphokinase [Mycobacterium tuberculosis CDC1551]
	NP_348891.1/1-143	(p)ppGpp synthetase/pyrophosphohydrolase RelA/SpoT [Clostridium acetobutylicum ATCC 824]
	NP_346085.1/1-142	GTP pyrophosphokinase [Streptococcus pneumoniae TIGR4]
	NP_359080.1/1-142	GTP pyrophosphokinase [Streptococcus pneumoniae R6]
	NP_372158.1/1-143	GTP pyrophosphokinase [Staphylococcus aureus subsp. aureus Mu50]
	NP_374747.1/1-143	GTP pyrophosphokinase [Staphylococcus aureus subsp. aureus N315]
	NP_385171.1/1-144	GTP pyrophosphokinase (ATP:GTP 3'-pyrophosphotransferase) protein [Sinorhizobium meliloti 1021]
	NP_420364.1/1-143	guanosine-3',5'-bis(diphosphate) 3'-pyrophosphohydrolase [Caulobacter vibrioides CB15]
	NP_441398.1/1-144	(p)ppGpp 3'-pyrophosphohydrolase [Synechocystis sp. PCC 6803]
	NP_470894.1/1-143	hypothetical protein lin1558 [Listeria innocua Clip11262]
	NP_465048.1/1-143	(p)ppGpp synthetase [Listeria monocytogenes EGD-e]
	NP_485589.1/1-144	(p)ppGpp 3-pyrophosphohydrolase [Nostoc sp. PCC 7120]
	NP_540213.1/1-143	guanosine-3',5'-bis(diphosphate) 3'-pyrophosphohydrolase [Brucella melitensis bv. 1 str. 16M]
	NP_562854.1/1-143	GTP pyrophosphokinase [Clostridium perfringens str. 13]
	NP_600866.1/1-143	guanosine polyphosphate pyrophosphohydrolase/synthetase [Corynebacterium glutamicum ATCC 13032]
	NP_604376.1/1-143	guanosine-3',5'-bis(diphosphate) 3'-pyrophosphohydrolase [Fusobacterium nucleatum subsp. nucleatum ATCC 25586]
	NP_608020.1/1-142	(p)ppGpp synthetase [Streptococcus pyogenes MGAS8232]
	NP_622821.1/1-143	guanosine polyphosphate pyrophosphohydrolase/synthetase [Caldanaerobacter subterraneus subsp. tengcongensis MB4]
	NP_625792.1/1-143	GTP pyrophosphokinase [Streptomyces coelicolor A3(2)]
	NP_662429.1/1-145	GTP pyrophosphokinase [Chlorobaculum tepidum TLS]
	NP_665505.1/1-142	(p)ppGpp synthetase [Streptococcus pyogenes MGAS315]
	NP_681374.1/1-144	GTP pyrophosphokinase [Thermosynechococcus elongatus BP-1]
	NP_688928.1/1-142	GTP pyrophosphokinase [Streptococcus agalactiae 2603V/R]
	NP_692945.1/1-143	GTP pyrophosphokinase [Oceanobacillus iheyensis HTE831]
	NP_696600.1/1-143	Rel [Bifidobacterium longum NCC2705]
	NP_697666.1/1-143	RelA/SpoT family protein [Brucella suis 1330]
	NP_713265.1/1-143	GTP pyrophosphokinase [Leptospira interrogans serovar Lai str. 56601]
	NP_722338.1/1-142	stringent response protein, ppGpp synthetase [Streptococcus mutans UA159]
	NP_738377.1/1-143	GTP pyrophosphokinase [Corynebacterium efficiens YS-314]
	NP_757914.1/1-142	ppGpp 3'-pyrophosphohydrolase [Mycoplasma penetrans HF-2]
	NP_771705.1/1-143	GTP pyrophosphokinase [Bradyrhizobium diazoefficiens USDA 110]
	NP_764870.1/1-143	GTP pyrophosphokinase [Staphylococcus epidermidis ATCC 12228]
	NP_782750.1/1-143	GTP pyrophosphokinase [Clostridium tetani E88]
	NP_785520.1/1-144	GTP pyrophosphokinase [Lactobacillus plantarum WCFS1]
	NP_787403.1/1-143	GTP pyrophosphokinase [Tropheryma whipplei str. Twist]
	NP_789425.1/1-143	GTP pyrophosphokinase [Tropheryma whipplei TW08/27]
	NP_802964.1/1-142	(p)ppGpp synthetase [Streptococcus pyogenes SSI-1]
	NP_812909.1/1-149	GTP pyrophosphokinase [Bacteroides thetaiotaomicron VPI-5482]
	NP_815650.1/1-143	GTP pyrophosphokinase [Enterococcus faecalis V583]
	NP_828016.1/1-143	ppGpp synthetase [Streptomyces avermitilis MA-4680 = NBRC 14893]
	NP_834113.1/1-143	GTP pyrophosphokinase [Bacillus cereus ATCC 14579]
	NP_846854.1/1-143	GTP pyrophosphokinase [Bacillus anthracis str. Ames]
	NP_852968.1/1-144	hypothetical protein MGA_0950 [Mycoplasma gallisepticum R]
	NP_860362.1/1-145	hypothetical protein HH0831 [Helicobacter hepaticus ATCC 51449]
	NP_874611.1/1-143	GTP pyrophosphokinase [Prochlorococcus marinus subsp. marinus str. CCMP1375]
	NP_892312.1/1-143	guanosine-3',5'-bis(diphosphate) 3'-pyrophosphohydrolase [Prochlorococcus marinus subsp. pastoris str. CCMP1986]
	NP_895935.1/1-143	guanosine-3',5'-bis(diphosphate) 3'-diphosphatase [Prochlorococcus marinus str. MIT 9313]
	NP_898413.1/1-143	guanosine-3',5'-bis(diphosphate) 3'-diphosphatase, (ppGpp)ase [Synechococcus sp. WH 8102]
	NP_905907.1/1-149	guanosine-3',5'-bis(diphosphate) 3'-pyrophosphohydrolase [Porphyromonas gingivalis W83]
	NP_906496.1/1-145	guanosine-pyrophosphohydrolase [Wolinella succinogenes DSM 1740]
	NP_925694.1/1-143	(p)ppGpp 3'-pyrophosphohydrolase [Gloeobacter violaceus PCC 7421]
	NP_939720.1/1-143	GTP pyrophosphokinase [Corynebacterium diphtheriae NCTC 13129]
	NP_948035.1/1-143	GTP pyrophosphokinase [Rhodopseudomonas palustris CGA009]
	NP_950378.1/1-144	guanosine polyphosphate pyrophosphohydrolase/synthetase [Onion yellows phytoplasma OY-M]
	NP_953285.1/1-143	GTP/GDP 3'-pyrophosphokinase and (p)ppGpp 3'-pyrophosphohydrolase [Geobacter sulfurreducens PCA]
	NP_959981.1/1-143	RelA [Mycobacterium avium subsp. paratuberculosis K-10]
	NP_965194.1/1-143	GTP pyrophosphokinase [Lactobacillus johnsonii NCC 533]
	NP_968455.1/1-143	GTP pyrophosphokinase [Bdellovibrio bacteriovorus HD100]
	NP_975461.1/1-145	GTP diphosphokinase [Mycoplasma mycoides subsp. mycoides SC str. PG1]
	NP_980784.1/1-143	GTP pyrophosphokinase [Bacillus cereus ATCC 10987]
	YP_000984.1/1-143	guanosine polyphosphate pyrophosphohydrolase/synthetase [Leptospira interrogans serovar Copenhageni str. Fiocruz L1-130]
	YP_011296.1/1-143	GTP pyrophosphokinase [Desulfovibrio vulgaris str. Hildenborough]
	YP_014140.1/1-143	GTP pyrophosphokinase [Listeria monocytogenes serotype 4b str. F2365]
	YP_021284.1/1-143	GTP pyrophosphokinase [Bacillus anthracis str. 'Ames Ancestor']
	YP_032103.1/1-143	GTP pyrophosphokinase [Bartonella quintana str. Toulouse]
	YP_033340.1/1-143	GTP pyrophosphokinase [Bartonella henselae str. Houston-1]
	YP_038457.1/1-143	GTP diphosphokinase [[Bacillus thuringiensis] serovar konkukian str. 97-27]
	YP_041102.1/1-143	GTP pyrophosphokinase [Staphylococcus aureus subsp. aureus MRSA252]
	YP_043688.1/1-143	GTP pyrophosphokinase [Staphylococcus aureus subsp. aureus MSSA476]
	YP_053519.1/1-145	guanosine-3',5'-bis(diphosphate) 3'-pyrophosphohydrolase [Mesoplasma florum L1]
	YP_055873.1/1-143	GTP pyrophosphokinase [Propionibacterium acnes KPA171202]
	YP_061012.1/1-142	GTP pyrophosphokinase [Streptococcus pyogenes MGAS10394]
	YP_062041.1/1-143	GTP pyrophosphokinase [Leifsonia xyli subsp. xyli str. CTCB07]
	YP_064901.1/1-144	GTP pyrophosphokinase [Desulfotalea psychrophila LSv54]
	YP_076266.1/1-143	GTP pyrophosphokinase [Symbiobacterium thermophilum IAM 14863]
	YP_080030.1/1-143	GTP pyrophosphokinase [Bacillus licheniformis DSM 13 = ATCC 14580]
	YP_085730.1/1-143	GTP diphosphokinase [Bacillus cereus E33L]
	YP_098049.1/1-149	GTP pyrophosphokinase [Bacteroides fragilis YCH46]
	YP_119896.1/1-143	ppGpp synthetase [Nocardia farcinica IFM 10152]
	YP_138685.1/1-142	(p)ppGpp synthetase [Streptococcus thermophilus LMG 18311]
	YP_140574.1/1-142	(p)ppGpp synthetase [Streptococcus thermophilus CNRZ1066]
	YP_148431.1/1-143	GTP pyrophosphokinase [Geobacillus kaustophilus HTA426]
	YP_161821.1/1-143	(p)ppGpp synthetase I, SpoT/RelA [Zymomonas mobilis subsp. mobilis ZM4 = ATCC 31821]
	YP_168406.1/1-143	guanosine-3',5'-bis(diphosphate) 3'-pyrophosphohydrolase [Ruegeria pomeroyi DSS-3]
	YP_170889.1/1-144	GTP pyrophosphokinase [Synechococcus elongatus PCC 6301]
	YP_175066.1/1-143	GTP pyrophosphokinase [Bacillus clausii KSM-K16]
	YP_180760.1/1-146	GTP pyrophosphokinase [Dehalococcoides mccartyi 195]
	YP_179394.1/1-145	RelA/SpoT family protein [Campylobacter jejuni RM1221]
	YP_186528.1/1-143	GTP pyrophosphokinase [Staphylococcus aureus subsp. aureus COL]
	YP_192202.1/1-146	GTP pyrophosphokinase [Gluconobacter oxydans 621H]
	YP_193818.1/1-143	ppGpp synthetase [Lactobacillus acidophilus NCFM]
	YP_210395.1/1-149	putative RelA/SpoT GTP pyrophosphokinase [Bacteroides fragilis NCTC 9343]
	YP_221405.1/1-143	RelA/SpoT family protein [Brucella abortus bv. 1 str. 9-941]
	YP_225937.1/1-143	ppGpp synthetase, ppGpp pyrophosphorylase [Corynebacterium glutamicum ATCC 13032]
	YP_250830.1/1-143	GTP pyrophosphokinase [Corynebacterium jeikeium K411]
	YP_253202.1/1-143	GTP pyrophosphokinase [Staphylococcus haemolyticus JCSC1435]
	YP_281139.1/1-142	GTP pyrophosphokinase [Streptococcus pyogenes MGAS6180]
	YP_283049.1/1-142	GTP pyrophosphokinase [Streptococcus pyogenes MGAS5005]
	YP_290146.1/1-143	RelA/SpoT protein [Thermobifida fusca YX]
	YP_292749.1/1-143	guanosine-3',5'-bis(diphosphate) 3'-diphosphatase, (ppGpp)ase [Prochlorococcus marinus str. NATL2A]
	YP_301215.1/1-143	GTP pyrophosphokinase [Staphylococcus saprophyticus subsp. saprophyticus ATCC 15305]
	YP_307200.1/1-146	GTP pyrophosphokinase [Dehalococcoides mccartyi CBDB1]
	YP_318534.1/1-143	RelA/SpoT protein [Nitrobacter winogradskyi Nb-255]
	YP_325481.1/1-144	(p)ppGpp synthetase I [Anabaena variabilis ATCC 29413]
	YP_351719.1/1-143	RelA/SpoT family protein [Rhodobacter sphaeroides 2.4.1]
	YP_356706.1/1-143	(p)ppGpp synthetase II/guanosine-3',5'-bis pyrophosphate 3'-pyrophosphohydrolase [Pelobacter carbinolicus DSM 2380]
	YP_361036.1/1-143	GTP pyrophosphokinase [Carboxydothermus hydrogenoformans Z-2901]
	YP_378140.1/1-143	metal dependent phosphohydrolase [Synechococcus sp. CC9902]
	YP_374323.1/1-145	metal dependent phosphohydrolase [Chlorobium luteolum DSM 273]
	YP_380069.1/1-145	metal dependent phosphohydrolase [Chlorobium chlorochromatii CaD3]
	YP_382742.1/1-143	metal dependent phosphohydrolase [Synechococcus sp. CC9605]
	YP_385275.1/1-143	(p)ppGpp synthetase SpoT/RelA [Geobacter metallireducens GS-15]
	YP_388061.1/1-143	(p)ppGpp synthetase I SpoT/RelA [Desulfovibrio alaskensis G20]
	YP_393233.1/1-145	metal dependent phosphohydrolase [Sulfurimonas denitrificans DSM 1251]
	YP_396691.1/1-143	guanosine-3',5'-bis(diphosphate) 3'-diphosphatase, (ppGpp)ase [Prochlorococcus marinus str. MIT 9312]
	YP_400394.1/1-144	metal dependent phosphohydrolase [Synechococcus elongatus PCC 7942]
	YP_395351.1/1-143	GTP pyrophosphokinase [Lactobacillus sakei subsp. sakei 23K]
	YP_416973.1/1-143	GTP pyrophosphokinase [Staphylococcus aureus RF122]
	YP_421616.1/1-143	guanosine polyphosphate pyrophosphohydrolase/synthetase [Magnetospirillum magneticum AMB-1]
	YP_424469.1/1-145	RelA/SpoT family protein [Mycoplasma capricolum subsp. capricolum ATCC 27343]
	YP_430525.1/1-143	(p)ppGpp synthetase SpoT/RelA [Moorella thermoacetica ATCC 39073]
	YP_426943.1/1-143	(p)ppGpp synthetase SpoT/RelA [Rhodospirillum rubrum ATCC 11170]
	YP_445194.1/1-148	RelA/SpoT family protein [Salinibacter ruber DSM 13855]
	YP_456792.1/1-144	GTP pyrophosphokinase [Aster yellows witches'-broom phytoplasma AYWB]
	YP_458770.1/1-143	guanosine polyphosphate pyrophosphohydrolase [Erythrobacter litoralis HTCC2594]
	YP_461650.1/1-145	GTP pyrophosphokinase [Syntrophus aciditrophicus SB]
	YP_465757.1/1-143	(p)ppGpp synthetase I SpoT/RelA [Anaeromyxobacter dehalogenans 2CP-C]
	YP_468915.1/1-144	guanosine-3`,5`-bis(diphosphate) 3`-pyrophosphohydrolase [Rhizobium etli CFN 42]
	YP_475353.1/1-144	RelA/SpoT family protein [Synechococcus sp. JA-3-3Ab]
	YP_477770.1/1-144	RelA/SpoT family protein [Synechococcus sp. JA-2-3B'a(2-13)]
	YP_480482.1/1-143	(p)ppGpp synthetase I [Frankia sp. CcI3]
	YP_486222.1/1-143	(p)ppGpp synthetase I [Rhodopseudomonas palustris HaA2]
	YP_497803.1/1-143	(p)ppGpp synthetase SpoT/RelA [Novosphingobium aromaticivorans DSM 12444]
	YP_508456.1/1-143	(p)ppGpp synthetase I SpoT/RelA [Jannaschia sp. CCS1]
	YP_518684.1/1-143	hypothetical protein DSY2451 [Desulfitobacterium hafniense Y51]
	YP_532504.1/1-143	(p)ppGpp synthetase I SpoT/RelA [Rhodopseudomonas palustris BisB18]
	YP_535715.1/1-143	GTP pyrophosphokinase [Lactobacillus salivarius UCC118]
	YP_569777.1/1-143	RelA/SpoT family protein [Rhodopseudomonas palustris BisB5]
	YP_577507.1/1-143	(p)ppGpp synthetase SpoT/RelA [Nitrobacter hamburgensis X14]
	YP_589254.1/1-143	(p)ppGpp synthetase SpoT/RelA [Candidatus Koribacter versatilis Ellin345]
	YP_594547.1/1-143	guanosine polyphosphate pyrophosphohydrolases/synthetases [Lawsonia intracellularis PHE/MN1-00]
	YP_597420.1/1-142	GTP pyrophosphokinase [Streptococcus pyogenes MGAS9429]
	YP_599364.1/1-142	GTP pyrophosphokinase / Guanosine-3',5'-bis(Diphosphate) 3'-pyrophosphohydrolase [Streptococcus pyogenes MGAS10270]
	YP_603274.1/1-142	GTP pyrophosphokinase / Guanosine-3',5'-bis(Diphosphate) 3'-pyrophosphohydrolase [Streptococcus pyogenes MGAS10750]
	YP_614559.1/1-143	metal dependent phosphohydrolase [Ruegeria sp. TM1040]
	YP_617715.1/1-143	(p)ppGpp synthetase I SpoT/RelA [Sphingopyxis alaskensis RB2256]
	YP_618919.1/1-143	GTP pyrophosphokinase [Lactobacillus delbrueckii subsp. bulgaricus ATCC 11842 = JCM 1002]
	YP_627501.1/1-146	penta-phosphate guanosine-3'-pyrophosphohydrolase [Helicobacter pylori HPAG1]
	YP_631405.1/1-143	GTP pyrophosphokinase [Myxococcus xanthus DK 1622]
	YP_639444.1/1-143	(p)ppGpp synthetase I SpoT/RelA [Mycobacterium sp. MCS]
	YP_644114.1/1-143	(p)ppGpp synthetase I SpoT/RelA [Rubrobacter xylanophilus DSM 9941]
	YP_664444.1/1-146	GTP pyrophosphokinase [Helicobacter acinonychis str. Sheeba]
	YP_673508.1/1-143	(p)ppGpp synthetase I SpoT/RelA [Chelativorans sp. BNC1]
	YP_678313.1/1-148	GTP diphosphokinase [Cytophaga hutchinsonii ATCC 33406]
	YP_681687.1/1-143	guanosine-3',5'-bis(diphosphate) 3'-pyrophosphohydrolase [Roseobacter denitrificans OCh 114]
	YP_696617.1/1-143	GTP pyrophosphokinase [Clostridium perfringens ATCC 13124]
	YP_699214.1/1-143	GTP pyrophosphokinase [Clostridium perfringens SM101]
	YP_706824.1/1-143	GTP diphosphokinase [Rhodococcus jostii RHA1]
	YP_712375.1/1-143	GTP pyrophosphokinase [Frankia alni ACN14a]
	YP_722320.1/1-144	(p)ppGpp synthetase I SpoT/RelA [Trichodesmium erythraeum IMS101]
	YP_731890.1/1-143	RelA/SpoT family protein [Synechococcus sp. CC9311]
	YP_744810.1/1-146	GTP pyrophosphokinase [Granulibacter bethesdensis CGDNIH1]
	YP_753498.1/1-143	GTP diphosphokinase [Syntrophomonas wolfei subsp. wolfei str. Goettingen G311]
	YP_756805.1/1-143	(p)ppGpp synthetase I SpoT/RelA [Maricaulis maris MCS10]
	YP_759600.1/1-143	RelA/SpoT family protein [Hyphomonas neptunium ATCC 15444]
	YP_781943.1/1-143	(p)ppGpp synthetase I SpoT/RelA [Rhodopseudomonas palustris BisA53]
	YP_767110.1/1-144	stringent response protein [Rhizobium leguminosarum bv. viciae 3841]
	YP_798576.1/1-143	GTP pyrophosphokinase [Leptospira borgpetersenii serovar Hardjo-bovis str. L550]
	YP_794902.1/1-143	guanosine polyphosphate pyrophosphohydrolase/synthetase [Lactobacillus brevis ATCC 367]
	YP_810195.1/1-144	guanosine polyphosphate pyrophosphohydrolase/synthetase [Oenococcus oeni PSU-1]
	YP_804617.1/1-144	guanosine polyphosphate pyrophosphohydrolase/synthetase [Pediococcus pentosaceus ATCC 25745]
	YP_806756.1/1-143	guanosine polyphosphate pyrophosphohydrolase/synthetase [Lactobacillus paracasei ATCC 334]
	YP_808141.1/1-142	guanosine polyphosphate pyrophosphohydrolase/synthetase [Lactococcus lactis subsp. cremoris SK11]
	YP_812854.1/1-143	guanosine polyphosphate pyrophosphohydrolase/synthetase [Lactobacillus delbrueckii subsp. bulgaricus ATCC BAA-365]
	YP_818833.1/1-144	guanosine polyphosphate pyrophosphohydrolase/synthetase [Leuconostoc mesenteroides subsp. mesenteroides ATCC 8293]
	YP_822564.1/1-143	(p)ppGpp synthetase I SpoT/RelA [Candidatus Solibacter usitatus Ellin6076]
	YP_819718.1/1-142	(p)ppGpp synthetase [Streptococcus thermophilus LMD-9]
	YP_814684.1/1-143	guanosine polyphosphate pyrophosphohydrolase/synthetase [Lactobacillus gasseri ATCC 33323 = JCM 1131]
	YP_831777.1/1-143	(p)ppGpp synthetase I SpoT/RelA [Arthrobacter sp. FB24]
	YP_846229.1/1-143	(p)ppGpp synthetase I SpoT/RelA [Syntrophobacter fumaroxidans MPOB]
	YP_849733.1/1-143	GTP pyrophosphokinase [Listeria welshimeri serovar 6b str. SLCC5334]
	YP_864186.1/1-143	(p)ppGpp synthetase I SpoT/RelA [Magnetococcus marinus MC-1]
	YP_873096.1/1-143	(p)ppGpp synthetase I SpoT/RelA [Acidothermus cellulolyticus 11B]
	YP_877917.1/1-143	GTP pyrophosphokinase [Clostridium novyi NT]
	YP_882646.1/1-143	GTP pyrophosphokinase [Mycobacterium avium 104]
	YP_887284.1/1-143	GTP pyrophosphokinase [Mycolicibacterium smegmatis MC2 155]
	YP_892370.1/1-145	GTP pyrophosphokinase [Campylobacter fetus subsp. fetus 82-40]
	YP_896715.1/1-143	GTP diphosphokinase [Bacillus thuringiensis str. Al Hakam]
	YP_902063.1/1-143	(p)ppGpp synthetase I SpoT/RelA [Pelobacter propionicus DSM 2379]
	YP_905685.1/1-143	GTP pyrophosphokinase RelA [Mycobacterium ulcerans Agy99]
	YP_909865.1/1-143	GTP pyrophosphokinase [Bifidobacterium adolescentis ATCC 15703]
	YP_912459.1/1-145	metal dependent phosphohydrolase [Chlorobium phaeobacteroides DSM 266]
	YP_915197.1/1-143	(p)ppGpp synthetase I SpoT/RelA [Paracoccus denitrificans PD1222]
	YP_923584.1/1-143	RelA/SpoT family protein [Nocardioides sp. JS614]
	YP_948033.1/1-143	GTP pyrophosphokinase [Arthrobacter aurescens TC1]
	YP_953401.1/1-143	(p)ppGpp synthetase I SpoT/RelA [Mycobacterium vanbaalenii PYR-1]
	YP_860821.1/1-148	GTP pyrophosphokinase [Gramella forsetii KT0803]
	YP_966593.1/1-143	(p)ppGpp synthetase I SpoT/RelA [Desulfovibrio vulgaris DP4]
	YP_988784.1/1-143	GTP pyrophosphokinase [Bartonella bacilliformis KC583]
	YP_001000948.1/1-145	RelA/SpoT family protein [Campylobacter jejuni subsp. jejuni 81-176]
	YP_001010536.1/1-143	guanosine-3',5'-bis(diphosphate) 3'-diphosphatase, (ppGpp)ase [Prochlorococcus marinus str. MIT 9515]
	YP_001008604.1/1-143	guanosine-3',5'-bis(diphosphate) 3'-pyrophosphohydrolase [Prochlorococcus marinus str. AS9601]
	YP_001018801.1/1-143	guanosine-3',5'-bis(diphosphate) 3'-pyrophosphohydrolase [Prochlorococcus marinus str. MIT 9303]
	YP_001014096.1/1-143	guanosine-3',5'-bis(diphosphate) 3'-diphosphatase, (ppGpp)ase [Prochlorococcus marinus str. NATL1A]
	YP_001034259.1/1-142	GTP pyrophosphokinase [Streptococcus sanguinis SK36]
	YP_001037769.1/1-143	(p)ppGpp synthetase I SpoT/RelA [Ruminiclostridium thermocellum ATCC 27405]
	YP_001070596.1/1-143	(p)ppGpp synthetase I SpoT/RelA [Mycobacterium sp. JLS]
	YP_001090435.1/1-143	guanosine-3',5'-bis(diphosphate) 3'-diphosphatase, (ppGpp)ase [Prochlorococcus marinus str. MIT 9301]
	YP_001089256.1/1-143	GTP pyrophosphokinase [Clostridioides difficile 630]
	YP_001104263.1/1-143	GTP pyrophosphokinase [Saccharopolyspora erythraea NRRL 2338]
	YP_001112097.1/1-143	(p)ppGpp synthetase I SpoT/RelA [Desulfotomaculum reducens MI-1]
	YP_001126599.1/1-143	ppGpp synthetase/hydrolase Rel [Geobacillus thermodenitrificans NG80-2]
	YP_001129175.1/1-142	GTP pyrophosphokinase [Streptococcus pyogenes str. Manfredo]
	YP_001129971.1/1-145	metal dependent phosphohydrolase [Chlorobium phaeovibrioides DSM 265]
	YP_001135072.1/1-143	(p)ppGpp synthetase I SpoT/RelA [Mycobacterium gilvum PYR-GCK]
	YP_001158656.1/1-143	RelA/SpoT family protein [Salinispora tropica CNB-440]
	YP_001168769.1/1-143	(p)ppGpp synthetase I SpoT/RelA [Rhodobacter sphaeroides ATCC 17025]
	YP_001179806.1/1-144	(p)ppGpp synthetase I SpoT/RelA [Caldicellulosiruptor saccharolyticus DSM 8903]
	YP_001194570.1/1-148	(p)ppGpp synthetase I SpoT/RelA [Flavobacterium johnsoniae UW101]
	YP_001199460.1/1-142	GTP pyrophosphokinase [Streptococcus suis 05ZYH33]
	YP_001201655.1/1-142	GTP pyrophosphokinase [Streptococcus suis 98HAH33]
	YP_001206429.1/1-143	GTP pyrophosphokinase [Bradyrhizobium sp. ORS 278]
	YP_001213475.1/1-146	(p)ppGpp synthetase I SpoT/RelA [Dehalococcoides mccartyi BAV1]
	YP_001211595.1/1-143	guanosine polyphosphate pyrophosphohydrolases/synthetases [Pelotomaculum thermopropionicum SI]
	YP_001226065.1/1-143	guanosine-3',5'-bis(diphosphate) 3'-pyrophosphohydrolase [Synechococcus sp. WH 7803]
	YP_001228491.1/1-143	guanosine-3',5'-bis(diphosphate) 3'-pyrophosphohydrolase [Synechococcus sp. RCC307]
	YP_001240621.1/1-143	GTP pyrophosphokinase [Bradyrhizobium sp. BTAi1]
	YP_001233674.1/1-146	(p)ppGpp synthetase I SpoT/RelA [Acidiphilium cryptum JF-5]
	YP_001231894.1/1-143	(p)ppGpp synthetase I SpoT/RelA [Geobacter uraniireducens Rf4]
	YP_001243805.1/1-143	(p)ppGpp synthetase I SpoT/RelA [Thermotoga petrophila RKU-1]
	YP_001222551.1/1-143	GTP pyrophosphokinase [Clavibacter michiganensis subsp. michiganensis NCPPB 382]
	YP_001248604.1/1-143	spoT-like bifunctional ppGpp synthetase/hydrolase [Orientia tsutsugamushi str. Boryong]
	YP_001255551.1/1-143	GTP pyrophosphokinase [Clostridium botulinum A str. ATCC 3502]
	YP_001271322.1/1-145	(p)ppGpp synthetase I SpoT/RelA [Lactobacillus reuteri DSM 20016]
	YP_001264011.1/1-143	(p)ppGpp synthetase I SpoT/RelA [Sphingomonas wittichii RW1]
	YP_001258636.1/1-143	GTP pyrophosphokinase [Brucella ovis ATCC 25840]
	YP_001278416.1/1-143	(p)ppGpp synthetase I SpoT/RelA [Roseiflexus sp. RS-1]
	YP_001299207.1/1-149	GTP pyrophosphokinase [Bacteroides vulgatus ATCC 8482]
	YP_001303891.1/1-149	guanosine-3',5'-bis(diphosphate) 3'-pyrophosphohydrolase [Parabacteroides distasonis ATCC 8503]
	YP_001308672.1/1-143	(p)ppGpp synthetase I SpoT/RelA [Clostridium beijerinckii NCIMB 8052]
	YP_001306550.1/1-143	(p)ppGpp synthetase I SpoT/RelA [Thermosipho melanesiensis BI429]
	YP_001296735.1/1-148	GTP diphosphokinase [Flavobacterium psychrophilum JIP02/86]
	YP_001320166.1/1-143	(p)ppGpp synthetase I SpoT/RelA [Alkaliphilus metalliredigens QYMF]
	YP_001326368.1/1-144	(p)ppGpp synthetase I SpoT/RelA [Sinorhizobium medicae WSM419]
	YP_001362776.1/1-143	(p)ppGpp synthetase I SpoT/RelA [Kineococcus radiotolerans SRS30216 = ATCC BAA-149]
	YP_001376342.1/1-143	(p)ppGpp synthetase I SpoT/RelA [Bacillus cytotoxicus NVH 391-98]
	YP_001356229.1/1-145	guanosine-3',5'-bis(diphosphate) 3'-diphosphatase [Nitratiruptor sp. SB155-2]
	YP_001359049.1/1-145	guanosine-3',5'-bis(diphosphate) 3'-pyrophosphohydrolase [Sulfurovum sp. NBC37-1]
	YP_001378503.1/1-143	(p)ppGpp synthetase I SpoT/RelA [Anaeromyxobacter sp. Fw109-5]
	YP_001371178.1/1-143	(p)ppGpp synthetase I SpoT/RelA [Ochrobactrum anthropi ATCC 49188]
	YP_001392337.1/1-143	GTP pyrophosphokinase [Clostridium botulinum F str. Langeland]
	YP_001397638.1/1-145	RelA/SpoT family protein [Campylobacter jejuni subsp. doylei 269.97]
	YP_001396510.1/1-143	RelA protein [Clostridium kluyveri DSM 555]
	YP_001406832.1/1-145	GTP pyrophosphokinase (ATP:GTP 3'-pyrophosphotransferase)(ppGpp synthetase I) ((P)ppGpp synthetase) [Campylobacter hominis ATCC BAA-381]
	YP_001407885.1/1-145	GTP pyrophosphokinase [Campylobacter curvus 525.92]
	YP_001418758.1/1-143	(p)ppGpp synthetase I SpoT/RelA [Xanthobacter autotrophicus Py2]
	YP_001410588.1/1-143	(p)ppGpp synthetase I SpoT/RelA [Fervidobacterium nodosum Rt17-B1]
	YP_001414132.1/1-143	(p)ppGpp synthetase I SpoT/RelA [Parvibaculum lavamentivorans DS-1]
	YP_001422062.1/1-143	RelA [Bacillus amyloliquefaciens subsp. plantarum str. FZB42]
	YP_001431334.1/1-143	(p)ppGpp synthetase I SpoT/RelA [Roseiflexus castenholzii DSM 13941]
	YP_001451091.1/1-142	GTP diphosphokinase [Streptococcus gordonii str. Challis substr. CH1]
	YP_001467340.1/1-145	GTP pyrophosphokinase [Campylobacter concisus 13826]
	YP_001470319.1/1-143	(p)ppGpp synthetase I SpoT/RelA [Thermotoga lettingae TMO]
	YP_001483414.1/1-143	guanosine-3',5'-bis(diphosphate) 3'-diphosphatase, (ppGpp)ase [Prochlorococcus marinus str. MIT 9215]
	YP_001482792.1/1-145	RelA/SpoT family protein [Campylobacter jejuni subsp. jejuni 81116]
	YP_001487626.1/1-143	GTP diphosphokinase [Bacillus pumilus SAFR-032]
	YP_001489579.1/1-145	bifunctional ppGpp synthetase/guanosine-3',5'-bis(diphosphate) 3'-pyrophosphohydrolase [Arcobacter butzleri RM4018]
	YP_001509403.1/1-143	(p)ppGpp synthetase I SpoT/RelA [Frankia sp. EAN1pec]
	YP_001513250.1/1-143	(p)ppGpp synthetase I SpoT/RelA [Alkaliphilus oremlandii OhILAs]
	YP_001516836.1/1-144	ppGpp 3'-pyrophosphohydrolase [Acaryochloris marina MBIC11017]
	YP_001524916.1/1-143	RelA/SpoT protein [Azorhizobium caulinodans ORS 571]
	YP_001529938.1/1-143	(p)ppGpp synthetase I SpoT/RelA [Desulfococcus oleovorans Hxd3]
	YP_001536682.1/1-143	(p)ppGpp synthetase I SpoT/RelA [Salinispora arenicola CNS-205]
	YP_001531544.1/1-143	GTP pyrophosphokinase [Dinoroseobacter shibae DFL 12 = DSM 16493]
	NP_354053.2/1-144	GTP pyrophosphohydrolase/synthetase, RelA/SpoT family [Agrobacterium fabrum str. C58]
	YP_001547235.1/1-143	(p)ppGpp synthetase I SpoT/RelA [Herpetosiphon aurantiacus DSM 785]
	YP_001550094.1/1-143	guanosine-3',5'-bis(diphosphate) 3'-pyrophosphohydrolase [Prochlorococcus marinus str. MIT 9211]
	YP_001557674.1/1-143	(p)ppGpp synthetase I SpoT/RelA [Lachnoclostridium phytofermentans ISDg]
	YP_001568943.1/1-143	(p)ppGpp synthetase I SpoT/RelA [Petrotoga mobilis SJ95]
	YP_001577376.1/1-143	ppGpp synthetase [Lactobacillus helveticus DPC 4571]
	YP_001592510.1/1-143	RelA/SpoT family protein [Brucella canis ATCC 23365]
	YP_001602401.1/1-146	guanosine-3',5'-bis(diphosphate) 3'-pyrophosphohydrolase [Gluconacetobacter diazotrophicus PA1 5]
	YP_001620818.1/1-144	guanosine polyphosphate pyrophosphohydrolase/synthetase [Acholeplasma laidlawii PG-8A]
	YP_001614485.1/1-143	GTP diphosphokinase [Sorangium cellulosum So ce56]
	YP_001625142.1/1-143	GTP pyrophosphokinase [Renibacterium salmoninarum ATCC 33209]
	YP_001627328.1/1-143	RelA/SpoT family protein [Brucella suis ATCC 23445]
	YP_001635057.1/1-149	RelA/SpoT family protein [Chloroflexus aurantiacus J-10-fl]
	YP_001640654.1/1-143	RelA/SpoT family protein [Methylobacterium extorquens PA1]
	YP_001609191.1/1-143	GTP pyrophosphokinase [Bartonella tribocorum CIP 105476]
	YP_001647041.1/1-143	(p)ppGpp synthetase I SpoT/RelA [Bacillus weihenstephanensis KBAB4]
	YP_001660329.1/1-144	GTP pyrophosphokinase [Microcystis aeruginosa NIES-843]
	YP_001665019.1/1-143	(p)ppGpp synthetase I SpoT/RelA [Thermoanaerobacter pseudethanolicus ATCC 33223]
	YP_001680412.1/1-143	GTP pyrophosphokinase [Heliobacterium modesticaldum Ice1]
	YP_001683355.1/1-143	(p)ppGpp synthetase I SpoT/RelA [Caulobacter sp. K31]
	YP_001703609.1/1-143	Probable GTP pyrophosphokinase [Mycobacteroides abscessus]
	YP_001692118.1/1-143	GTP pyrophosphokinase [Finegoldia magna ATCC 29328]
	YP_001699510.1/1-143	GTP pyrophosphokinase [Lysinibacillus sphaericus C3-41]
	YP_001717046.1/1-143	(p)ppGpp synthetase I SpoT/RelA [Candidatus Desulforudis audaxviator MP104C]
	YP_001695030.1/1-142	guanosine-3,5-bis(diphosphate) 3-pyrophosphohydrolase [Streptococcus pneumoniae Hungary19A-6]
	YP_001728381.1/1-144	guanosine polyphosphate pyrophosphohydrolase/synthetase [Leuconostoc citreum KM20]
	YP_001736040.1/1-144	GTP pyrophosphokinase [Synechococcus sp. PCC 7002]
	YP_001738241.1/1-143	(p)ppGpp synthetase I SpoT/RelA [Thermotoga sp. RQ2]
	YP_001767053.1/1-143	(p)ppGpp synthetase I SpoT/RelA [Methylobacterium sp. 4-46]
	YP_001754572.1/1-143	(p)ppGpp synthetase I SpoT/RelA [Methylobacterium radiotolerans JCM 2831]
	YP_001788379.1/1-143	GTP pyrophosphokinase [Clostridium botulinum A3 str. Loch Maree]
	YP_001709486.1/1-143	GTP pyrophosphokinase [Clavibacter michiganensis subsp. sepedonicus]
	YP_001805805.1/1-144	guanosine-3',5'-bis(diphosphate) 3'-diphosphatase [Cyanothece sp. ATCC 51142]
	YP_001800337.1/1-143	GTP pyrophosphokinase [Corynebacterium urealyticum DSM 7109]
	YP_001814558.1/1-143	(p)ppGpp synthetase I SpoT/RelA [Exiguobacterium sibiricum 255-15]
	YP_001827534.1/1-143	ppGpp synthetase [Streptomyces griseus subsp. griseus NBRC 13350]
	YP_001833543.1/1-143	(p)ppGpp synthetase I SpoT/RelA [Beijerinckia indica subsp. indica ATCC 9039]
	YP_001850429.1/1-143	GTP pyrophosphokinase RelA [Mycobacterium marinum M]
	YP_001843627.1/1-145	GTP pyrophosphokinase [Lactobacillus fermentum IFO 3956]
	YP_001855213.1/1-143	GTP pyrophosphokinase [Kocuria rhizophila DC2201]
	YP_001868843.1/1-144	(p)ppGpp synthetase I SpoT/RelA [Nostoc punctiforme PCC 73102]
	YP_001885230.1/1-143	GTP pyrophosphokinase [Clostridium botulinum B str. Eklund 17B (NRP)]
	YP_001910067.1/1-146	penta-phosphate guanosine-3'-pyrophosphohydrolase SpoT [Helicobacter pylori Shi470]
	YP_001926078.1/1-143	(p)ppGpp synthetase I SpoT/RelA [Methylobacterium populi BJ001]
	YP_001917459.1/1-143	(p)ppGpp synthetase I SpoT/RelA [Natranaerobius thermophilus JW/NM-WN-LF]
	YP_001920360.1/1-143	GTP pyrophosphokinase [Clostridium botulinum E3 str. Alaska E43]
	YP_001929873.1/1-149	GTP pyrophosphokinase [Porphyromonas gingivalis ATCC 33277]
	YP_001930807.1/1-144	(p)ppGpp synthetase I SpoT/RelA [Sulfurihydrogenibium sp. YO3AOP1]
	YP_001934634.1/1-143	RelA/SpoT family protein [Brucella abortus S19]
	YP_001936953.1/1-143	SpoT protein [Orientia tsutsugamushi str. Ikeda]
	YP_001942484.1/1-145	(p)ppGpp synthetase I SpoT/RelA [Chlorobium limicola DSM 245]
	YP_001952520.1/1-143	(p)ppGpp synthetase I SpoT/RelA [Geobacter lovleyi SZ]
	YP_001954252.1/1-143	Guanosine polyphosphate pyrophosphohydrolase/synthetase [Bifidobacterium longum DJO10A]
	YP_001960420.1/1-145	(p)ppGpp synthetase I SpoT/RelA [Chlorobium phaeobacteroides BS1]
	YP_001963329.1/1-143	GTP pyrophosphokinase [Leptospira biflexa serovar Patoc strain 'Patoc 1 (Ames)']
	YP_001977610.1/1-144	guanosine-3',5'-bis(diphosphate) 3'-pyrophosphohydrolase [Rhizobium etli CIAT 652]
	YP_001987693.1/1-143	GTP pyrophosphokinase [Lactobacillus casei BL23]
	YP_001998035.1/1-145	(p)ppGpp synthetase I SpoT/RelA [Chlorobaculum parvum NCIB 8327]
	YP_001995423.1/1-145	(p)ppGpp synthetase I SpoT/RelA [Chloroherpeton thalassium ATCC 35110]
	YP_002004218.1/1-145	guanosine polyphosphate pyrophosphohydrolase/synthetase [Candidatus Phytoplasma mali]
	YP_002016485.1/1-145	(p)ppGpp synthetase I SpoT/RelA [Prosthecochloris aestuarii DSM 271]
	YP_002019174.1/1-145	(p)ppGpp synthetase I SpoT/RelA [Pelodictyon phaeoclathratiforme BU-1]
	YP_002038260.1/1-142	GTP pyrophosphokinase [Streptococcus pneumoniae G54]
	YP_002124117.1/1-142	GTP pyrophosphokinase [Streptococcus equi subsp. zooepidemicus MGCS10565]
	YP_002130720.1/1-143	guanosine-3',5'-bis(diphosphate) 3'-pyrophosphohydrolase [Phenylobacterium zucineum HLK1]
	YP_002140006.1/1-143	(p)ppGpp synthetase I (GTP pyrophosphokinase), SpoT/RelA [Geobacter bemidjiensis Bem]
	YP_002133660.1/1-143	(p)ppGpp synthetase I SpoT/RelA [Anaeromyxobacter sp. K]
	YP_001799326.1/1-144	GTP pyrophosphokinase [Candidatus Phytoplasma australiense]
	YP_002248838.1/1-143	GTP pyrophosphokinase [Thermodesulfovibrio yellowstonii DSM 11347]
	YP_002250691.1/1-143	GTP pyrophosphokinase (ATP:GTP 3'-pyrophosphotransferase)(ppGpp synthetase I) ((P)ppGpp synthetase) [Dictyoglomus thermophilum H-6-12]
	YP_002266353.1/1-146	penta-phosphate guanosine-3'-pyrophosphohydrolase [Helicobacter pylori G27]
	YP_002274787.1/1-146	(p)ppGpp synthetase I SpoT/RelA [Gluconacetobacter diazotrophicus PA1 5]
	YP_002280513.1/1-144	(p)ppGpp synthetase I SpoT/RelA [Rhizobium leguminosarum bv. trifolii WSM2304]
	YP_002284684.1/1-141	ppGpp 3'-pyrophosphohydrolase [Ureaplasma urealyticum serovar 10 str. ATCC 33699]
	YP_002286584.1/1-142	GTP pyrophosphokinase / Guanosine- 3,5-bis(Diphosphate) 3-pyrophosphohydrolase [Streptococcus pyogenes NZ131]
	YP_002288828.1/1-143	GTP pyrophosphokinase [Oligotropha carboxidovorans OM5]
	YP_002297716.1/1-144	guanosine polyphosphate phosphohydrolase [Rhodospirillum centenum SW]
	YP_002301416.1/1-146	penta-phosphate guanosine-3'-pyrophosphohydrolase [Helicobacter pylori P12]
	YP_002309087.1/1-149	GTP pyrophosphokinase [Candidatus Azobacteroides pseudotrichonymphae genomovar. CFP2]
	YP_002315090.1/1-143	GTP pyrophosphokinase [Anoxybacillus flavithermus WK1]
	YP_002322448.1/1-143	(p)ppGpp synthetase I SpoT/RelA [Bifidobacterium longum subsp. infantis ATCC 15697 = JCM 1222 = DSM 20088]
	YP_002335435.1/1-143	GTP pyrophosphokinase (ATP:GTP 3'-pyrophosphotransferase)(ppGpp synthetase I) ((P)ppGpp synthetase) [Thermosipho africanus TCF52B]
	YP_002350008.1/1-143	GTP pyrophosphokinase [Listeria monocytogenes HCC23]
	YP_002352865.1/1-143	(p)ppGpp synthetase I SpoT/RelA [Dictyoglomus turgidum DSM 6724]
	YP_002361329.1/1-143	(p)ppGpp synthetase I SpoT/RelA [Methylocella silvestris BL2]
	YP_002371646.1/1-144	(p)ppGpp synthetase I SpoT/RelA [Cyanothece sp. PCC 8801]
	YP_002380054.1/1-144	(p)ppGpp synthetase I SpoT/RelA [Cyanothece sp. PCC 7424]
	YP_002344663.1/1-145	guanosine-3',5'-bis(diphosphate) 3'-pyrophosphohydrolase [Campylobacter jejuni subsp. jejuni NCTC 11168 = ATCC 700819]
	YP_002434246.1/1-143	(p)ppGpp synthetase I SpoT/RelA [Desulfatibacillum alkenivorans AK-01]
	YP_002435212.1/1-143	(p)ppGpp synthetase I SpoT/RelA [Desulfovibrio vulgaris str. 'Miyazaki F']
	YP_002469824.1/1-143	GTP pyrophosphokinase [Bifidobacterium animalis subsp. lactis AD011]
	YP_002463837.1/1-149	(p)ppGpp synthetase I SpoT/RelA [Chloroflexus aggregans DSM 9485]
	YP_002473236.1/1-143	hypothetical protein CKR_2771 [Clostridium kluyveri NBRC 12016]
	YP_002480116.1/1-143	(p)ppGpp synthetase I SpoT/RelA [Desulfovibrio desulfuricans subsp. desulfuricans str. ATCC 27774]
	YP_002483288.1/1-144	(p)ppGpp synthetase I SpoT/RelA [Cyanothece sp. PCC 7425]
	YP_002488090.1/1-143	(p)ppGpp synthetase I SpoT/RelA [Arthrobacter chlorophenolicus A6]
	YP_002495387.1/1-143	(p)ppGpp synthetase I SpoT/RelA [Methylobacterium nodulans ORS 2060]
	YP_002506279.1/1-144	(p)ppGpp synthetase I SpoT/RelA [Clostridium cellulolyticum H10]
	YP_002508964.1/1-143	(p)ppGpp synthetase I SpoT/RelA [Halothermothrix orenii H 168]
	YP_002511537.1/1-142	GTP pyrophosphokinase [Streptococcus pneumoniae ATCC 700669]
	YP_002522910.1/1-143	GTP pyrophosphokinase [Thermomicrobium roseum DSM 5159]
	YP_002537600.1/1-143	(p)ppGpp synthetase I SpoT/RelA [Geobacter daltonii FRC-32]
	YP_002543916.1/1-144	guanosine-3',5'-bis(diphosphate) 3'-pyrophosphohydrolase [Agrobacterium radiobacter K84]
	YP_002535397.1/1-143	(P)ppGpp synthetase [Thermotoga neapolitana DSM 4359]
	YP_002549035.1/1-144	GTP pyrophosphohydrolases/synthetases RelA/SpoT family [Agrobacterium vitis S4]
	YP_002560674.1/1-143	GTP pyrophosphokinase [Macrococcus caseolyticus JCSC5402]
	YP_002561607.1/1-142	GTP pyrophosphokinase [Streptococcus uberis 0140J]
	YP_002569307.1/1-149	(p)ppGpp synthetase I SpoT/RelA [Chloroflexus sp. Y-400-fl]
	YP_002573811.1/1-144	(p)ppGpp synthetase I SpoT/RelA [Caldicellulosiruptor bescii DSM 6725]
	YP_002575197.1/1-145	ppGpp synthetase/guanosine-3',5'-bis(diphosphate) 3' pyrophosphohydrolase [Campylobacter lari RM2100]
	YP_002602505.1/1-143	RelA protein [Desulfobacterium autotrophicum HRM2]
	YP_002606930.1/1-143	GTP pyrophosphokinase (ATP:GTP 3'-pyrophosphotransferase)(ppGpp synthetase I) ((P)ppGpp synthetase) [Nautilia profundicola AmH]
	YP_002634337.1/1-143	GTP pyrophosphokinase [Staphylococcus carnosus subsp. carnosus TM300]
	YP_002728643.1/1-144	GTP pyrophosphokinase [Sulfurihydrogenibium azorense Az-Fu1]
	YP_002730403.1/1-143	GTP pyrophosphokinase [Persephonella marina EX-H1]
	YP_002732406.1/1-143	RelA/SpoT family protein [Brucella melitensis ATCC 23457]
	YP_002742983.1/1-142	guanosine-3,5-bis(diphosphate) 3-pyrophosphohydrolase [Streptococcus pneumoniae Taiwan19F-14]
	YP_002743752.1/1-142	GTP pyrophosphokinase [Streptococcus equi subsp. zooepidemicus]
	YP_002747232.1/1-142	GTP pyrophosphokinase [Streptococcus equi subsp. equi 4047]
	YP_002755904.1/1-143	GTP pyrophosphokinase [Acidobacterium capsulatum ATCC 51196]
	YP_002761467.1/1-144	GTP pyrophosphokinase [Gemmatimonas aurantiaca T-27]
	YP_002766378.1/1-143	GTP pyrophosphokinase/guanosine-3',5'-bis (diphosphate) 3-pyrophosphohydrolase [Rhodococcus erythropolis PR4]
	YP_002771363.1/1-143	GTP pyrophosphokinase [Brevibacillus brevis NBRC 100599]
	YP_002784071.1/1-143	GTP pyrophosphokinase/guanosine-3',5'-bis (diphosphate) 3-pyrophosphohydrolase [Rhodococcus opacus B4]
	YP_002825368.1/1-144	GTP pyrophosphohydrolase/synthetase, RelA/SpoT family [Sinorhizobium fredii NGR234]
	YP_002834942.1/1-143	GTP pyrophosphokinase [Corynebacterium aurimucosum ATCC 700975]
	YP_002882016.1/1-143	(p)ppGpp synthetase I SpoT/RelA [Beutenbergia cavernae DSM 12333]
	YP_002887062.1/1-143	(p)ppGpp synthetase I SpoT/RelA [Exiguobacterium sp. AT1b]
	YP_002906319.1/1-143	GTP pyrophosphokinase [Corynebacterium kroppenstedtii DSM 44385]
	YP_002864067.1/1-143	GTP pyrophosphokinase [Clostridium botulinum Ba4 str. 657]
	YP_002935767.1/1-143	GTP pyrophosphokinase (plasmid) [[Eubacterium] eligens ATCC 27750]
	YP_002938794.1/1-143	(p)ppGpp synthetase I, SpoT/RelA [Eubacterium rectale ATCC 33656]
	YP_002941640.1/1-143	(p)ppGpp synthetase I, SpoT/RelA [Kosmotoga olearia TBF 19.5.1]
	YP_002950471.1/1-143	(p)ppGpp synthetase I SpoT/RelA [Geobacillus sp. WCH70]
	YP_002954972.1/1-143	GTP pyrophosphokinase [Desulfovibrio magneticus RS-1]
	YP_002957343.1/1-143	(p)ppGpp synthetase, RelA/SpoT family [Micrococcus luteus NCTC 2665]
	YP_002971585.1/1-143	GTP pyrophosphokinase [Bartonella grahamii as4aup]
	YP_002968509.1/1-143	GTP pyrophosphokinase [Bifidobacterium animalis subsp. lactis Bl-04]
	YP_002974980.1/1-144	(p)ppGpp synthetase I SpoT/RelA [Rhizobium leguminosarum bv. trifolii WSM1325]
	YP_002992364.1/1-143	(p)ppGpp synthetase I SpoT/RelA [Desulfovibrio salexigens DSM 2638]
	YP_002995962.1/1-142	GTP pyrophosphokinase [Streptococcus dysgalactiae subsp. equisimilis GGS_124]
	YP_003013086.1/1-143	(p)ppGpp synthetase I SpoT/RelA [Paenibacillus sp. JDR-2]
	YP_003020871.1/1-143	(p)ppGpp synthetase I SpoT/RelA [Geobacter sp. M21]
	YP_003059953.1/1-143	(p)ppGpp synthetase I SpoT/RelA [Hirschia baltica ATCC 49814]
	YP_003057357.1/1-146	guanosine-3', 5'-bis(diphosphate)3'-pyrophosphohydrolase /guanosine-3',5'-bis(diphosphate) synthetase II [Helicobacter pylori B38]
	YP_003088943.1/1-150	(p)ppGpp synthetase I SpoT/RelA [Dyadobacter fermentans DSM 18053]
	YP_003091484.1/1-148	RelA/SpoT family protein [Pedobacter heparinus DSM 2366]
	YP_003096048.1/1-148	GTP pyrophosphokinase [Flavobacteriaceae bacterium 3519-10]
	YP_003109559.1/1-143	(p)ppGpp synthetase I SpoT/RelA [Acidimicrobium ferrooxidans DSM 10331]
	YP_003099493.1/1-143	(p)ppGpp synthetase I SpoT/RelA [Actinosynnema mirum DSM 43827]
	YP_003113118.1/1-143	(p)ppGpp synthetase I SpoT/RelA [Catenulispora acidiphila DSM 44928]
	YP_003126653.1/1-148	(p)ppGpp synthetase I SpoT/RelA [Chitinophaga pinensis DSM 2588]
	YP_003140134.1/1-148	(p)ppGpp synthetase I SpoT/RelA [Capnocytophaga ochracea DSM 7271]
	YP_003149313.1/1-143	(p)ppGpp synthetase, RelA/SpoT family [Kytococcus sedentarius DSM 20547]
	YP_003150806.1/1-143	(p)ppGpp synthetase, RelA/SpoT family [Cryptobacterium curtum DSM 15641]
	YP_003156973.1/1-143	(p)ppGpp synthetase I SpoT/RelA [Desulfomicrobium baculatum DSM 4028]
	YP_003161322.1/1-143	(p)ppGpp synthetase I SpoT/RelA [Jonesia denitrificans DSM 20603]
	YP_003133375.1/1-143	(p)ppGpp synthetase, RelA/SpoT family [Saccharomonospora viridis DSM 43017]
	YP_003144549.1/1-143	(p)ppGpp synthetase, RelA/SpoT family [Slackia heliotrinireducens DSM 20476]
	YP_003152659.1/1-143	(p)ppGpp synthetase I SpoT/RelA [Anaerococcus prevotii DSM 20548]
	YP_003154822.1/1-143	(p)ppGpp synthetase, RelA/SpoT family [Brachybacterium faecium DSM 4810]
	YP_003164821.1/1-143	(p)ppGpp synthetase I SpoT/RelA [Leptotrichia buccalis C-1013-b]
	YP_003179542.1/1-144	(p)ppGpp synthetase I SpoT/RelA [Atopobium parvulum DSM 20469]
	YP_003183057.1/1-143	(p)ppGpp synthetase I SpoT/RelA [Eggerthella lenta DSM 2243]
	YP_003197754.1/1-143	(p)ppGpp synthetase I SpoT/RelA [Desulfohalobium retbaense DSM 5692]
	YP_003171315.1/1-143	GTP pyrophosphokinase [Lactobacillus rhamnosus GG]
	YP_003185496.1/1-143	(p)ppGpp synthetase I SpoT/RelA [Alicyclobacillus acidocaldarius subsp. acidocaldarius DSM 446]
	YP_003191724.1/1-143	(p)ppGpp synthetase I SpoT/RelA [Desulfotomaculum acetoxidans DSM 771]
	YP_003174244.1/1-143	GTP pyrophosphokinase [Lactobacillus rhamnosus Lc 705]
	YP_003187174.1/1-146	GTP pyrophosphokinase [Acetobacter pasteurianus IFO 3283-01]
	YP_003202697.1/1-143	(p)ppGpp synthetase I SpoT/RelA [Nakamurella multipartita DSM 44233]
	YP_003196577.1/1-148	GTP pyrophosphokinase [Robiginitalea biformata HTCC2501]
	YP_003226237.1/1-143	(p)ppGpp synthetase I SpoT/RelA [Zymomonas mobilis subsp. mobilis NCIMB 11163]
	YP_003238383.1/1-143	(p)ppGpp synthetase I SpoT/RelA [Ammonifex degensii KC4]
	YP_003241663.1/1-143	(p)ppGpp synthetase I SpoT/RelA [Paenibacillus sp. Y412MC10]
	YP_003250415.1/1-143	(p)ppGpp synthetase I SpoT/RelA [Fibrobacter succinogenes subsp. succinogenes S85]
	YP_003252088.1/1-143	(p)ppGpp synthetase I SpoT/RelA [Geobacillus sp. Y412MC61]
	YP_003270210.1/1-143	(p)ppGpp synthetase I SpoT/RelA [Haliangium ochraceum DSM 14365]
	YP_003273446.1/1-143	RelA/SpoT family protein [Gordonia bronchialis DSM 43247]
	YP_003290156.1/1-148	(p)ppGpp synthetase I SpoT/RelA [Rhodothermus marinus DSM 4252]
	YP_003293011.1/1-143	GTP pyrophosphokinase [Lactobacillus johnsonii FI9785]
