# Supplementary material for: The structure of DarB in complex with RelNTD reveals nonribosomal activation of Rel stringent factors
Source: Sci Adv. 2023 Jan 18;9(3):eade4077. doi: 10.1126/sciadv.ade4077 (PMC9848473; doi:10.1126/sciadv.ade4077)
Supplement: Supplementary file 2 — Data S2 and S3 [file sciadv.ade4077_data_s2_and_s3.zip › sciadv.ade4077_data_s3.xlsx]

## Sheet: Sheet1
	A0A0A0WKF6_BACMY_A/1-147	| CBS domain-containing protein Tax=Bacillus subtilis
	UniRef90_A0A0T6BPC0_1_147/1-147	| CBS domain-containing protein n=20 Tax=Bacillaceae TaxID=186817 RepID=A0A0T6BPC0_9BACI | E_val=1.1e-78
	UniRef90_UPI000825B94A_1_147/1-147	| CBS domain-containing protein n=1 Tax=Metabacillus fastidiosus TaxID=1458 RepID=UPI000825B94A | E_val=6e-64
	UniRef90_A0A179T0N1_1_147/1-147	| CBS domain-containing protein n=3 Tax=Metabacillus TaxID=2675233 RepID=A0A179T0N1_9BACI | E_val=7.9e-58
	UniRef90_UPI0005D10241_1_147/1-147	| CBS domain-containing protein n=1 Tax=Bacillus alveayuensis TaxID=279215 RepID=UPI0005D10241 | E_val=1.6e-56
	UniRef90_A0A2N6RAG5_1_143/1-143	| CBS domain-containing protein n=2 Tax=Bacillaceae TaxID=186817 RepID=A0A2N6RAG5_9BACI | E_val=7.1e-56
	UniRef90_A0A0Q3QMG7_1_147/1-147	| CBS domain-containing protein n=4 Tax=Bacillaceae TaxID=186817 RepID=A0A0Q3QMG7_9BACI | E_val=9.9e-55
	UniRef90_UPI0009950D09_1_147/1-147	| CBS domain-containing protein n=1 Tax=Sutcliffiella halmapala TaxID=79882 RepID=UPI0009950D09 | E_val=3.3e-54
	UniRef90_A0A5B8Z7K9_1_147/1-147	| CBS domain-containing protein n=4 Tax=Bacillaceae TaxID=186817 RepID=A0A5B8Z7K9_9BACI | E_val=3.7e-53
	UniRef90_S5Z2Z2_5_144/1-140	| CBS domain-containing protein n=3 Tax=Geobacillus TaxID=129337 RepID=S5Z2Z2_BACPJ | E_val=6.1e-53
	UniRef90_A0A3G6UR34_1_147/1-147	| CBS domain-containing protein n=1 Tax=Bacillus sp. FJAT-42376 TaxID=2014076 RepID=A0A3G6UR34_9BA | E_val=3.5e-52
	UniRef90_A0A1B7KTZ9_1_143/1-143	| CBS domain-containing protein n=6 Tax=Bacillaceae TaxID=186817 RepID=A0A1B7KTZ9_PARTM | E_val=7.3e-52
	UniRef90_A0A5J4JLG6_1_146/1-146	| CBS domain-containing protein YkuL n=9 Tax=Bacillaceae TaxID=186817 RepID=A0A5J4JLG6_9BACI | E_val=2.1e-51
	UniRef90_UPI00042252CC_1_143/1-143	| CBS domain-containing protein n=2 Tax=Bacillaceae TaxID=186817 RepID=UPI00042252CC | E_val=1.5e-50
	UniRef90_UPI001290A4AC_1_142/1-142	| CBS domain-containing protein n=1 Tax=Bacillus tepidiphilus TaxID=2652445 RepID=UPI001290A4AC | E_val=3.4e-50
	UniRef90_A0A0Q3WZJ4_1_146/1-146	| CBS domain-containing protein n=4 Tax=Bacillaceae TaxID=186817 RepID=A0A0Q3WZJ4_9BACI | E_val=9.8e-50
	UniRef90_A0A6M0P237_1_146/1-146	| CBS domain-containing protein n=1 Tax=Weizmannia ginsengihumi TaxID=363870 RepID=A0A6M0P237_9BAC | E_val=2e-49
	UniRef90_A0A3L7JKE9_1_144/1-144	| CBS domain-containing protein n=1 Tax=Falsibacillus albus TaxID=2478915 RepID=A0A3L7JKE9_9BACI | E_val=5e-49
	UniRef90_A0A0J5GUZ3_1_140/1-140	| CBS domain-containing protein YkuL n=1 Tax=Bacillus sp. LL01 TaxID=1665556 RepID=A0A0J5GUZ3_9BAC | E_val=1.3e-48
	UniRef90_UPI0019624468_1_145/1-145	| CBS domain-containing protein n=3 Tax=Bacillales TaxID=1385 RepID=UPI0019624468 | E_val=2.8e-48
	UniRef90_A0A370GWL3_1_146/1-146	| CBS domain protein n=1 Tax=Falsibacillus pallidus TaxID=493781 RepID=A0A370GWL3_9BACI | E_val=6.8e-48
	UniRef90_A0A150MGH3_5_145/1-141	| Uncharacterized protein n=4 Tax=Geobacillus TaxID=129337 RepID=A0A150MGH3_9BACI | E_val=1.2e-47
	UniRef90_UPI001CF990A0_1_141/1-141	| CBS domain-containing protein n=1 Tax=Bacillus carboniphilus TaxID=86663 RepID=UPI001CF990A0 | E_val=3.2e-47
	UniRef90_N0AQ96_1_146/1-146	| CBS domain-containing protein n=1 Tax=Bacillus sp. 1NLA3E TaxID=666686 RepID=N0AQ96_9BACI | E_val=4.3e-47
	UniRef90_A0A2N5G501_1_147/1-147	| CBS domain-containing protein n=2 Tax=Bacillus TaxID=1386 RepID=A0A2N5G501_9BACI | E_val=6e-47
	UniRef90_UPI001AEDDA16_1_147/1-147	| CBS domain-containing protein n=1 Tax=Bacillus sp. REN3 TaxID=2802440 RepID=UPI001AEDDA16 | E_val=9e-47
	UniRef90_A0A4R2BKH0_1_139/1-139	| CBS domain protein n=1 Tax=Mesobacillus foraminis TaxID=279826 RepID=A0A4R2BKH0_9BACI | E_val=1.4e-46
	UniRef90_S2XQ08_1_145/1-145	| CBS domain-containing protein n=4 Tax=Paenisporosarcina TaxID=651660 RepID=S2XQ08_9BACL | E_val=2e-46
	UniRef90_UPI001ADF4401_1_147/1-147	| CBS domain-containing protein n=1 Tax=Bacillus sp. RG28 TaxID=2820819 RepID=UPI001ADF4401 | E_val=3.2e-46
	UniRef90_UPI001BC8D47E_3_147/1-145	| CBS domain-containing protein n=1 Tax=Bacillus sp. FJAT-50079 TaxID=2833577 RepID=UPI001BC8D4 | E_val=8.8e-46
	UniRef90_A0A553SPI7_1_141/1-141	| CBS domain-containing protein n=3 Tax=Bacillaceae TaxID=186817 RepID=A0A553SPI7_NIACI | E_val=1.3e-45
	UniRef90_UPI000C9D209B_1_146/1-146	| CBS domain-containing protein n=1 Tax=Rummeliibacillus pycnus TaxID=101070 RepID=UPI000C9D209 | E_val=4.7e-45
	UniRef90_A0A1A5XRW2_3_143/1-141	| CBS domain-containing protein n=5 Tax=Brevibacillus TaxID=55080 RepID=A0A1A5XRW2_9BACL | E_val=5.7e-45
	UniRef90_UPI001BC9D8DE_1_145/1-145	| CBS domain-containing protein n=2 Tax=Bacillus TaxID=1386 RepID=UPI001BC9D8DE | E_val=9.3e-45
	UniRef90_A0A3E2JWQ8_1_138/1-138	| CBS domain-containing protein n=2 Tax=unclassified Bacillus (in: Bacteria) TaxID=185979 RepID=A0 | E_val=1.4e-44
	UniRef90_UPI0004E0B797_1_144/1-144	| CBS domain-containing protein n=1 Tax=Bacillaceae TaxID=186817 RepID=UPI0004E0B797 | E_val=2.1e-44
	UniRef90_A0A0M4G256_1_143/1-143	| CBS domain-containing protein n=8 Tax=Bacillaceae TaxID=186817 RepID=A0A0M4G256_9BACI | E_val=3e-44
	UniRef90_A0A143H971_1_145/1-145	| CBS domain-containing protein n=2 Tax=Rummeliibacillus stabekisii TaxID=241244 RepID=A0A143H971_ | E_val=3.9e-44
	UniRef90_UPI001CD73B57_1_142/1-142	| CBS domain-containing protein n=1 Tax=Rossellomorea aquimaris TaxID=189382 RepID=UPI001CD73B5 | E_val=5.6e-44
	UniRef90_UPI0005AA46CB_1_144/1-144	| CBS domain-containing protein n=1 Tax=Bacillus rubiinfantis TaxID=1499680 RepID=UPI0005AA46CB | E_val=6.9e-44
	UniRef90_A0A285RDE8_1_145/1-145	| CBS domain protein n=3 Tax=Bacillales TaxID=1385 RepID=A0A285RDE8_9BACL | E_val=1e-43
	UniRef90_UPI000831DD47_1_143/1-143	| CBS domain-containing protein n=1 Tax=Bacillus sp. FJAT-29814 TaxID=1729688 RepID=UPI000831DD | E_val=1.5e-43
	UniRef90_UPI00168C0783_1_144/1-144	| CBS domain-containing protein n=1 Tax=Peribacillus faecalis TaxID=2772559 RepID=UPI00168C0783 | E_val=2.5e-43
	UniRef90_A0A1C7DFX6_1_145/1-145	| CBS domain-containing protein n=14 Tax=Bacillales TaxID=1385 RepID=A0A1C7DFX6_9BACL | E_val=3.5e-43
	UniRef90_A0A2W7PIG4_1_142/1-142	| CBS domain-containing protein n=1 Tax=Psychrobacillus insolitus TaxID=1461 RepID=A0A2W7PIG4_9BAC | E_val=6.2e-43
	UniRef90_A0A024QE78_3_144/1-142	| CBS domain-containing protein YkuL n=1 Tax=Virgibacillus massiliensis TaxID=1462526 RepID=A0A024 | E_val=8.7e-43
	UniRef90_A0A0A5I6W9_1_146/1-146	| CBS domain-containing protein n=1 Tax=Pontibacillus halophilus JSM 076056 = DSM 19796 TaxID=1385 | E_val=1.2e-42
	UniRef90_UPI0008F96551_6_141/1-136	| CBS domain-containing protein n=1 Tax=Bacillus tuaregi TaxID=1816695 RepID=UPI0008F96551 | E_val=1.6e-42
	UniRef90_A0A268IAB6_1_144/1-144	| CBS domain-containing protein n=3 Tax=Bacillaceae TaxID=186817 RepID=A0A268IAB6_9BACI | E_val=2.2e-42
	UniRef90_A0A511Z981_1_143/1-143	| CBS domain-containing protein n=3 Tax=Sporosarcina TaxID=1569 RepID=A0A511Z981_9BACL | E_val=3.2e-42
	UniRef90_A0A1G7BNI8_1_144/1-144	| CBS domain-containing protein n=2 Tax=Bhargavaea TaxID=941338 RepID=A0A1G7BNI8_9BACL | E_val=4.6e-42
	UniRef90_A0A1Q8US18_1_141/1-141	| CBS domain-containing protein n=25 Tax=Bacillaceae TaxID=186817 RepID=A0A1Q8US18_PRIMG | E_val=8.4e-42
	UniRef90_UPI000C7A7270_1_142/1-142	| CBS domain-containing protein n=1 Tax=Salirhabdus sp. Marseille-P4669 TaxID=2042310 RepID=UPI | E_val=9.2e-42
	UniRef90_A0A098EM01_1_147/1-147	| CBS domain-containing protein YkuL n=1 Tax=Planococcus massiliensis TaxID=1499687 RepID=A0A098EM | E_val=1.1e-41
	UniRef90_UPI0013DF20A6_2_141/1-140	| CBS domain-containing protein n=1 Tax=Virgibacillus doumboii TaxID=2697503 RepID=UPI0013DF20A | E_val=1.6e-41
	UniRef90_UPI000D114BB5_7_143/1-137	| CBS domain-containing protein n=1 Tax=Lysinibacillus timonensis TaxID=2086577 RepID=UPI000D11 | E_val=2.1e-41
	UniRef90_UPI000C1BE874_5_144/1-140	| CBS domain-containing protein n=1 Tax=Lentibacillus sediminis TaxID=1940529 RepID=UPI000C1BE8 | E_val=2.6e-41
	UniRef90_UPI000A1C7C3E_1_143/1-143	| CBS domain-containing protein n=2 Tax=Thalassobacillus devorans TaxID=279813 RepID=UPI000A1C7 | E_val=4.5e-41
	UniRef90_UPI0016660CBF_2_141/1-140	| CBS domain-containing protein n=1 Tax=Virgibacillus oceani TaxID=1479511 RepID=UPI0016660CBF | E_val=7e-41
	UniRef90_M8E491_6_143/1-138	| CBS domain-containing protein n=1 Tax=Brevibacillus borstelensis AK1 TaxID=1300222 RepID=M8E491_9BAC | E_val=1.2e-40
	UniRef90_A0A844Q5S7_11_146/1-136	| CBS domain-containing protein n=1 Tax=Planococcaceae bacterium Storch 2/2-2 TaxID=1907194 RepID= | E_val=1.4e-40
	UniRef90_A0A264W6C7_1_142/1-142	| CBS domain-containing protein n=3 Tax=Planococcaceae TaxID=186818 RepID=A0A264W6C7_9BACL | E_val=4.1e-40
	UniRef90_A0A516KF57_2_143/1-142	| CBS domain-containing protein n=1 Tax=Radiobacillus deserti TaxID=2594883 RepID=A0A516KF57_9BACI | E_val=6.4e-40
	UniRef90_D7V108_9_152/1-144	| CBS domain protein n=3 Tax=Listeria grayi TaxID=1641 RepID=D7V108_LISGR | E_val=7.7e-40
	UniRef90_A0A0A3IGR2_1_143/1-143	| CBS domain-containing protein n=1 Tax=Lysinibacillus odysseyi 34hs-1 = NBRC 100172 TaxID=1220589 | E_val=1e-39
	UniRef90_UPI001AE548BC_5_142/1-138	| CBS domain-containing protein n=1 Tax=Virgibacillus natechei TaxID=1216297 RepID=UPI001AE548B | E_val=1.7e-39
	UniRef90_J3AXL0_6_143/1-138	| CBS domain-containing protein n=6 Tax=Bacillales TaxID=1385 RepID=J3AXL0_9BACL | E_val=2e-39
	UniRef90_W7DC57_2_143/1-142	| CBS domain-containing protein n=9 Tax=Listeria TaxID=1637 RepID=W7DC57_9LIST | E_val=2.8e-39
	UniRef90_A0A0C2VF86_1_143/1-143	| CBS domain-containing protein n=1 Tax=Jeotgalibacillus campisalis TaxID=220754 RepID=A0A0C2VF86_ | E_val=4.5e-39
	UniRef90_A0A087N3X1_5_144/1-140	| CBS domain-containing protein n=3 Tax=Bacillales TaxID=1385 RepID=A0A087N3X1_9BACI | E_val=5.7e-39
	UniRef90_UPI000C07084B_2_141/1-140	| CBS domain-containing protein n=1 Tax=Virgibacillus ndiopensis TaxID=2004408 RepID=UPI000C070 | E_val=8.5e-39
	UniRef90_A0A1E5K1C4_2_142/1-141	| CBS domain-containing protein n=2 Tax=Oceanobacillus TaxID=182709 RepID=A0A1E5K1C4_9BACI | E_val=1e-38
	UniRef90_UPI00166D4409_3_143/1-141	| CBS domain-containing protein n=1 Tax=Lentibacillus kapialis TaxID=340214 RepID=UPI00166D4409 | E_val=1.2e-38
	UniRef90_A0A368XUU3_7_144/1-138	| CBS domain protein n=1 Tax=Saliterribacillus persicus TaxID=930114 RepID=A0A368XUU3_9BACI | E_val=2e-38
	UniRef90_A0A4Y9AJ88_3_141/1-139	| CBS domain-containing protein n=2 Tax=Lentibacillus TaxID=175304 RepID=A0A4Y9AJ88_9BACI | E_val=2.8e-38
	UniRef90_UPI000404C2BD_1_143/1-143	| CBS domain-containing protein n=1 Tax=Aneurinibacillus terranovensis TaxID=278991 RepID=UPI00 | E_val=3.7e-38
	UniRef90_UPI001117A57C_1_144/1-144	| CBS domain-containing protein n=1 Tax=Brevibacillus sp. CHY01 TaxID=1844116 RepID=UPI001117A5 | E_val=8.6e-38
	UniRef90_W7BMZ2_3_144/1-142	| CBS domain-containing protein n=4 Tax=Listeria TaxID=1637 RepID=W7BMZ2_9LIST | E_val=1.4e-37
	UniRef90_UPI0019566C86_8_143/1-136	| CBS domain-containing protein n=2 Tax=Amphibacillus TaxID=29331 RepID=UPI0019566C86 | E_val=2.1e-37
	UniRef90_UPI0004933287_3_145/1-143	| CBS domain-containing protein n=1 Tax=Virgibacillus alimentarius TaxID=698769 RepID=UPI000493 | E_val=2.7e-37
	UniRef90_UPI000829F684_4_142/1-139	| CBS domain-containing protein n=1 Tax=Oceanobacillus damuensis TaxID=937928 RepID=UPI000829F6 | E_val=7e-37
	UniRef90_A0A417YKY0_4_143/1-140	| CBS domain-containing protein n=2 Tax=Oceanobacillus TaxID=182709 RepID=A0A417YKY0_9BACI | E_val=9.4e-37
	UniRef90_A0A1D8JI67_1_144/1-144	| CBS domain-containing protein n=2 Tax=Sporosarcina TaxID=1569 RepID=A0A1D8JI67_9BACL | E_val=1.3e-36
	UniRef90_UPI000288F9E9_4_142/1-139	| CBS domain-containing protein n=1 Tax=Oceanobacillus massiliensis TaxID=1465765 RepID=UPI0002 | E_val=2.1e-36
	UniRef90_A0A4Z0H5D2_1_145/1-145	| CBS domain-containing protein n=2 Tax=Halobacillus TaxID=45667 RepID=A0A4Z0H5D2_9BACI | E_val=3.7e-36
	UniRef90_A0A0A2TBK8_1_142/1-142	| Uncharacterized protein n=2 Tax=Pontibacillus yanchengensis TaxID=462910 RepID=A0A0A2TBK8_9BACI | E_val=6.3e-36
	UniRef90_UPI0012E10BF0_3_144/1-142	| CBS domain-containing protein n=1 Tax=Oceanobacillus salinisoli TaxID=2678611 RepID=UPI0012E1 | E_val=2e-35
	UniRef90_A0A838CQF8_1_145/1-145	| CBS domain-containing protein n=1 Tax=Halobacillus locisalis TaxID=220753 RepID=A0A838CQF8_9BACI | E_val=2.6e-35
	UniRef90_A0A8J2VMG4_13_154/1-142	| CBS domain-containing protein n=2 Tax=Pullulanibacillus camelliae TaxID=1707096 RepID=A0A8J2VMG4 | E_val=4.3e-35
	UniRef90_UPI000BB96793_4_144/1-141	| CBS domain-containing protein n=1 Tax=Bacillus sp. FJAT-45350 TaxID=2011014 RepID=UPI000BB967 | E_val=8.2e-35
	UniRef90_UPI0003F924F5_3_142/1-140	| CBS domain-containing protein n=1 Tax=Tuberibacillus calidus TaxID=340097 RepID=UPI0003F924F5 | E_val=2.5e-34
	UniRef90_UPI00047B6CB5_5_144/1-140	| CBS domain-containing protein n=1 Tax=Alkalihalobacillus bogoriensis TaxID=246272 RepID=UPI00 | E_val=3.6e-34
	UniRef90_A0A3R9R8I1_5_145/1-141	| CBS domain-containing protein n=2 Tax=Salibacterium salarium TaxID=284579 RepID=A0A3R9R8I1_9BACI | E_val=6.4e-34
	UniRef90_A0A1G8MD85_6_144/1-139	| CBS domain-containing protein n=1 Tax=Natribacillus halophilus TaxID=549003 RepID=A0A1G8MD85_9BA | E_val=9.7e-34
	UniRef90_UPI000B44FFB4_5_147/1-143	| CBS domain-containing protein n=1 Tax=Bacillaceae TaxID=186817 RepID=UPI000B44FFB4 | E_val=1.7e-33
	UniRef90_UPI000380A0AF_3_143/1-141	| CBS domain-containing protein n=1 Tax=Salsuginibacillus kocurii TaxID=427078 RepID=UPI000380A | E_val=3.2e-33
	UniRef90_A0A1I4IV86_6_147/1-142	| CBS domain-containing protein n=3 Tax=Salibacterium TaxID=1884429 RepID=A0A1I4IV86_9BACI | E_val=6e-33
	UniRef90_A0A1H2Q5A3_7_145/1-139	| CBS domain-containing protein n=4 Tax=Marinococcus TaxID=1370 RepID=A0A1H2Q5A3_9BACI | E_val=1.5e-32
	UniRef90_A0A2V3W586_7_142/1-136	| CBS domain protein n=2 Tax=Pseudogracilibacillus auburnensis TaxID=1494959 RepID=A0A2V3W586_9BAC | E_val=2e-32
	UniRef90_A0A2W0HNU2_3_144/1-142	| CBS domain-containing protein n=2 Tax=Bacillaceae TaxID=186817 RepID=A0A2W0HNU2_9BACI | E_val=7.2e-32
	UniRef90_W7YME9_3_143/1-141	| CBS domain protein n=3 Tax=Bacillaceae TaxID=186817 RepID=W7YME9_9BACI | E_val=1.1e-31
	UniRef90_A0A511V831_11_143/1-133	| CBS domain-containing protein n=1 Tax=Aneurinibacillus danicus TaxID=267746 RepID=A0A511V831_9BA | E_val=3.6e-31
	UniRef90_A0A1G9YCL8_2_140/1-139	| CBS domain-containing protein n=1 Tax=Tenuibacillus multivorans TaxID=237069 RepID=A0A1G9YCL8_9B | E_val=8.2e-31
	UniRef90_UPI000F8265ED_5_143/1-139	| CBS domain-containing protein n=1 Tax=Brevibacillus marinus TaxID=2496837 RepID=UPI000F8265ED | E_val=1.3e-30
	UniRef90_A0A1H9PCI9_6_143/1-138	| CBS domain-containing protein n=1 Tax=Salisediminibacterium haloalkalitolerans TaxID=1464123 Rep | E_val=3.2e-30
	UniRef90_A0A1H9KLR5_3_140/1-138	| CBS domain-containing protein n=1 Tax=Piscibacillus halophilus TaxID=571933 RepID=A0A1H9KLR5_9BA | E_val=6.5e-30
	UniRef90_UPI0007401B94_19_154/1-136	| CBS domain-containing protein n=1 Tax=Alkalihalobacillus shacheensis TaxID=1649580 RepID=UPI0 | E_val=9.8e-30
	UniRef90_A0A1S2MGC9_6_144/1-139	| CBS domain-containing protein n=1 Tax=Anaerobacillus isosaccharinicus TaxID=1532552 RepID=A0A1S2 | E_val=1.5e-29
	UniRef90_U1WL85_10_144/1-135	| CBS domain protein n=4 Tax=Aneurinibacillus TaxID=55079 RepID=U1WL85_ANEAE | E_val=2.5e-29
	UniRef90_D6XVJ5_4_143/1-140	| CBS domain containing protein n=1 Tax=Bacillus selenitireducens (strain ATCC 700615 / DSM 15326 / ML | E_val=1.1e-28
	UniRef90_Q9KCT7_7_142/1-136	| BH1482 protein n=2 Tax=Alkalihalobacillus halodurans TaxID=86665 RepID=Q9KCT7_ALKHC | E_val=2e-28
	UniRef90_A0A418MG51_7_145/1-139	| CBS domain-containing protein n=1 Tax=Alicyclobacillaceae bacterium I2511 TaxID=2048547 RepID=A0 | E_val=9.8e-28
	UniRef90_A0A1N7IMI7_5_142/1-138	| CBS domain-containing protein n=2 Tax=Salimicrobium TaxID=351195 RepID=A0A1N7IMI7_9BACI | E_val=2.5e-27
	UniRef90_A0A6G7WK51_9_144/1-136	| CBS domain-containing protein n=2 Tax=Lactobacillales TaxID=186826 RepID=A0A6G7WK51_9LACT | E_val=1e-26
	UniRef90_A0A1D2M086_9_141/1-133	| CBS domain-containing protein n=2 Tax=Brochothrix thermosphacta TaxID=2756 RepID=A0A1D2M086_BROT | E_val=7.8e-26
	UniRef90_A0A1S6IP69_9_146/1-138	| CBS domain-containing protein YkuL n=1 Tax=Jeotgalibaca dankookensis TaxID=708126 RepID=A0A1S6IP | E_val=4.8e-25
	UniRef90_A0A1U7EAA9_15_146/1-132	| Uncharacterized protein n=2 Tax=Jeotgalibaca TaxID=1470540 RepID=A0A1U7EAA9_9LACT | E_val=2.1e-23
	UniRef90_A0A1L8QXT2_7_149/1-143	| Uncharacterized protein n=2 Tax=Enterococcus aquimarinus TaxID=328396 RepID=A0A1L8QXT2_9ENTE | E_val=8.9e-23
	UniRef90_A0A0R1M7H4_1_141/1-141	| CBS domain-containing protein n=4 Tax=Liquorilactobacillus TaxID=2767888 RepID=A0A0R1M7H4_9LACO | E_val=2.4e-22
	UniRef90_UPI000F7B8302_4_140/1-137	| CBS domain-containing protein n=1 Tax=Lapidilactobacillus achengensis TaxID=2486000 RepID=UPI | E_val=4.4e-22
	UniRef90_A0A0R2CU63_1_145/1-145	| CBS domain-containing protein n=1 Tax=Liquorilactobacillus cacaonum DSM 21116 TaxID=1423729 RepI | E_val=9.6e-22
	UniRef90_G2SQZ4_2_147/1-146	| CBS domain-containing protein n=10 Tax=Ligilactobacillus ruminis TaxID=1623 RepID=G2SQZ4_LIGR2 | E_val=1.9e-21
	UniRef90_A0A1L8PJ80_8_141/1-134	| CBS domain-containing protein n=1 Tax=Alkalibacterium sp. 20 TaxID=1798803 RepID=A0A1L8PJ80_9LAC | E_val=2.8e-21
	UniRef90_S0JPQ1_4_146/1-143	| Uncharacterized protein n=2 Tax=Enterococcus TaxID=1350 RepID=S0JPQ1_9ENTE | E_val=6.5e-21
	UniRef90_UPI00137B3B75_7_146/1-140	| CBS domain-containing protein n=1 Tax=Enterococcus TaxID=1350 RepID=UPI00137B3B75 | E_val=1.3e-20
	UniRef90_A0A0R1VPC6_6_145/1-140	| CBS domain containing protein n=21 Tax=Lactobacillus TaxID=1578 RepID=A0A0R1VPC6_9LACO | E_val=1.6e-20
	UniRef90_A0A0R2LC24_2_141/1-140	| CBS domain-containing protein n=2 Tax=Ligilactobacillus pobuzihii TaxID=449659 RepID=A0A0R2LC24_ | E_val=2.1e-20
	UniRef90_A0A0H2QND3_5_144/1-140	| CBS domain-containing protein n=5 Tax=Enterococcus cecorum TaxID=44008 RepID=A0A0H2QND3_9ENTE | E_val=3.4e-20
	UniRef90_K0NZ41_6_140/1-135	| Cbs domain containing protein n=3 Tax=Lactobacillus equicursoris TaxID=420645 RepID=K0NZ41_9LACO | E_val=6.4e-20
	UniRef90_UPI00147646F2_1_135/1-135	| CBS domain-containing protein n=1 Tax=Bacillus fonticola TaxID=2728853 RepID=UPI00147646F2 | E_val=1.2e-19
	UniRef90_A0A0R1TY07_1_144/1-144	| CBS domain-containing protein n=1 Tax=Ligilactobacillus apodemi DSM 16634 = JCM 16172 TaxID=1423 | E_val=1.8e-19
	UniRef90_A0A267HWW5_8_146/1-139	| CBS domain-containing protein n=6 Tax=Enterococcus TaxID=1350 RepID=A0A267HWW5_9ENTE | E_val=2.3e-19
	UniRef90_UPI000FD7816A_5_142/1-138	| CBS domain-containing protein n=1 Tax=Lacticaseibacillus hulanensis TaxID=2493111 RepID=UPI00 | E_val=4e-19
	UniRef90_S0KID6_6_144/1-139	| CBS domain-containing protein n=1 Tax=Enterococcus columbae DSM 7374 = ATCC 51263 TaxID=1121865 RepI | E_val=5.4e-19
	UniRef90_UPI0010F721EC_8_140/1-133	| CBS domain-containing protein n=1 Tax=Lactiplantibacillus daowaiensis TaxID=2559918 RepID=UPI | E_val=6.8e-19
	UniRef90_A0A0R2EX10_9_140/1-132	| CBS domain-containing protein n=1 Tax=Schleiferilactobacillus similis DSM 23365 = JCM 2765 TaxID | E_val=7.3e-19
	UniRef90_UPI000F79DEB8_7_141/1-135	| CBS domain-containing protein n=1 Tax=Lacticaseibacillus daqingensis TaxID=2486014 RepID=UPI0 | E_val=8.5e-19
	UniRef90_UPI00064F2240_9_140/1-132	| CBS domain-containing protein n=1 Tax=Lactiplantibacillus herbarum TaxID=1670446 RepID=UPI000 | E_val=1.2e-18
	UniRef90_A0A1Z5IKA9_10_146/1-137	| CBS domain-containing protein n=2 Tax=Secundilactobacillus TaxID=2767892 RepID=A0A1Z5IKA9_9LACO | E_val=1.5e-18
	UniRef90_UPI000F79A7FA_9_142/1-134	| CBS domain-containing protein n=1 Tax=Lactobacillus baoqingensis TaxID=2486013 RepID=UPI000F7 | E_val=2.2e-18
	UniRef90_UPI00137AD44A_6_145/1-140	| CBS domain-containing protein n=1 Tax=Enterococcus diestrammenae TaxID=1155073 RepID=UPI00137 | E_val=3.8e-18
	UniRef90_UPI0010FA60EC_8_140/1-133	| CBS domain-containing protein n=2 Tax=Lactiplantibacillus TaxID=2767842 RepID=UPI0010FA60EC | E_val=1.1e-17
	UniRef90_A0A0N7I4U0_7_141/1-135	| CBS domain-containing protein n=20 Tax=Lactobacillus TaxID=1578 RepID=A0A0N7I4U0_9LACO | E_val=1.4e-17
	UniRef90_A0A1I1GXI2_16_141/1-126	| CBS domain-containing protein n=1 Tax=Alkalibacterium subtropicum TaxID=753702 RepID=A0A1I1GXI2_ | E_val=1.7e-17
	UniRef90_A0A1H7SHR7_16_141/1-126	| CBS domain-containing protein n=1 Tax=Alkalibacterium putridalgicola TaxID=426703 RepID=A0A1H7SH | E_val=4.3e-17
	UniRef90_UPI00137B454C_6_145/1-140	| CBS domain-containing protein n=1 Tax=Enterococcus sp. CU9D TaxID=1857218 RepID=UPI00137B454C | E_val=5.3e-17
	UniRef90_UPI001AEA9D52_13_145/1-133	| CBS domain-containing protein n=1 Tax=Vagococcus sp. BWB3-3 TaxID=2794353 RepID=UPI001AEA9D52 | E_val=8e-17
	UniRef90_UPI000C08B465_7_139/1-133	| CBS domain-containing protein n=2 Tax=unclassified Anaerococcus TaxID=2614126 RepID=UPI000C08 | E_val=1.3e-16
	UniRef90_A0A3R8LKZ2_9_140/1-132	| CBS domain-containing protein n=1 Tax=Lactiplantibacillus garii TaxID=2306423 RepID=A0A3R8LKZ2_9 | E_val=1.9e-16
	UniRef90_S5NUJ8_9_144/1-136	| CBS domain-containing protein n=54 Tax=Lactobacillales TaxID=186826 RepID=S5NUJ8_LIMRT | E_val=2.9e-16
